# Supplementary material for: The Gene paaZ of the Phenylacetic Acid (PAA) Catabolic Pathway Branching Point and ech outside the PAA Catabolon Gene Cluster Are Synergistically Involved in the Biosynthesis of the Iron Scavenger 7-Hydroxytropolone in Pseudomonas donghuensis HYS
Source: Int J Mol Sci. 2023 Aug 10;24(16):12632. doi: 10.3390/ijms241612632 (PMC10454607; doi:10.3390/ijms241612632)
Supplement: Supplementary file 1 [file ijms-24-12632-s001.zip]

Archive with 1 entries (1 files):
- ijms-2489490-supplementary.pdf
